# Supplementary material for: Bioinformatics methods in biomarkers of preeclampsia and associated potential drug applications
Source: BMC Genomics. 2022 Oct 19;23:711. doi: 10.1186/s12864-022-08937-3 (PMC9580137; doi:10.1186/s12864-022-08937-3)
Supplement: Supplementary file 1 — Additional file 1: [file 12864_2022_8937_MOESM1_ESM.zip]

Archive with 7 entries (4 files):
- supplementary-PCR (1)/PCR data/
- supplementary-PCR (1)/PCR data/PCR results of 60 patients.xlsx
- supplementary-PCR (1)/PCR data/Primer sequence/
- supplementary-PCR (1)/PCR data/Primer sequence/1 ╚╦PLEK CDS 71-1123.seq
- supplementary-PCR (1)/PCR data/Primer sequence/2 ╚╦LEP CDS 58-561.seq
- supplementary-PCR (1)/PCR data/QPCR primer.xls
- supplementary-PCR (1)/
