# Supplementary material for: Bioinformatics methods in biomarkers of preeclampsia and associated potential drug applications
Source: BMC Genomics. 2022 Oct 19;23:711. doi: 10.1186/s12864-022-08937-3 (PMC9580137; doi:10.1186/s12864-022-08937-3)
Supplement: Supplementary file 1 — Additional file 1: [file 12864_2022_8937_MOESM1_ESM.zip › supplementary-PCR (1)/PCR data/PCR results of 60 patients.xlsx]

## Sheet: Sheet1
		GAPDH					PLEK					LEP
	Ct 1	Ct 2	Ct 3	Ct mean		CT 1	CT 2	CT 3	CT mean		CT 1	CT 2	CT 3	CT mean
Control1	24.23	24.27	24.34	24.28		24.92	24.99	25.24	25.05		28.88	29.33	29.14	29.1167
Control2	25.45	25.27	25.31	25.3433		25.75	25.6	25.81	25.72		31.37	31.29	31.08	31.2467
Control3	24.66	24.69	24.72	24.69		25.78	25.82	25.95	25.85		32.29	32.17	32.12	32.1933
Control4	23.43	23.32	23.33	23.36		25.73	25.89	25.78	25.8		31.72	31.66	31.54	31.64
Control5	23.71	23.63	23.7	23.68		25.37	25.31	25.36	25.3467		32.49	32.47	32.59	32.5167
Control6	25.11	25.06	25	25.0567		27.65	27.32	27.45	27.4733		30.19	30.28	30.14	30.2033
Control7	27.12	26.6	26.78	26.8333		27.53	27.49	27.36	27.46		33.65	33.51	33.82	33.66
Control8	24.98	24.89	24.84	24.9033		26.48	26.63	26.71	26.6067		32.54	32.66	32.71	32.6367
Control9	26.59	26.57	26.93	26.6967		28.27	28.25	28.49	28.3367		28.45	28.26	28.2	28.3033
Control10	26.33	26.42	26.68	26.4767		29.12	28.83	29.14	29.03		28.37	28.44	28.56	28.4567
Control11	26.08	25.93	25.93	25.98		27.88	28.21	28.15	28.08		28.2	28.06	27.96	28.0733
Control12	28.13	27.94	28.27	28.1133		28.87	29.12	28.93	28.9733		30.89	30.5	30.44	30.61
Control13	27.56	27.79	27.73	27.6933		29.72	29.91	29.82	29.8167		32.31	32.11	31.93	32.1167
Control14	27.38	27.25	27.18	27.27		27.91	28.34	28.19	28.1467		30.62	30.64	31.02	30.76
Control15	27.08	26.78	26.93	26.93		29.69	29.17	29.57	29.4767		31.12	31.14	31.17	31.1433
Control16	27.94	27.65	27.83	27.8067		28.36	28.18	28.35	28.2967		33.73	33.53	34.09	33.7833
Control17	28.65	29.07	28.91	28.8767		29.46	29.69	29.37	29.5067		31.25	31.44	31.37	31.3533
Control18	28.02	27.97	28.2	28.0633		30.32	30.51	30.6	30.4767		34.28	34.03	34.41	34.24
Control19	27.81	27.99	27.82	27.8733		29.68	29.38	29.57	29.5433		29.81	30.26	30.22	30.0967
Control20	28.72	29.03	29.25	29		29.06	29.41	29.27	29.2467		31.89	31.66	31.75	31.7667
Control21	28.76	28.88	28.94	28.86		28.26	28.36	28.72	28.4467		34.17	34.4	34.42	34.33
Control22	26.33	26.22	26.24	26.2633		28.33	28.22	28.48	28.3433		34.72	34.65	34.51	34.6267
Control23	27.91	27.82	28.12	27.95		28.89	29.37	29.1	29.12		32.96	32.86	32.48	32.7667
Control24	28.85	29.02	28.99	28.9533		29.36	28.98	28.83	29.0567		34.33	34.65	34.32	34.4333
Control25	28.08	28.24	28.34	28.22		29.81	29.42	29.62	29.6167		32.92	33.33	33.15	33.1333
Control26	27.31	27.27	27.45	27.3433		29.27	28.79	29.07	29.0433		33.53	33.13	33.43	33.3633
Control27	26.3	26.06	26.18	26.18		27.41	27.68	27.65	27.58		32.23	32.56	32.78	32.5233
Control28	27.17	27.23	27.59	27.33		29.15	29.06	29.28	29.1633		34.66	34.65	34.57	34.6267
Control29	27.66	27.67	27.51	27.6133		29.24	28.9	28.97	29.0367		29.45	29.15	29.21	29.27
Control30	26.25	26.33	26.21	26.2633		28.45	28.61	28.48	28.5133		34.15	34.29	34.22	34.22
PE1	21.19	21.23	21.29	21.2367		23.37	23.32	23.42	23.37		25.55	25.55	25.55	25.55
PE2	22.83	22.89	23.02	22.9133		25.03	25.03	25.29	25.1167		26.35	26.21	26.19	26.25
PE3	20.28	20.38	20.35	20.3367		24.21	24.19	24.25	24.2167		26.49	26.3	26.38	26.39
PE4	22.42	22.39	22.34	22.3833		25.94	25.46	25.55	25.65		26.79	26.7	26.49	26.66
PE5	23.87	23.86	23.84	23.8567		25.56	25.55	25.64	25.5833		28.12	28.01	27.72	27.95
PE6	18.57	18.67	18.72	18.6533		23.21	23.24	23.35	23.2667		24.08	24.08	24.08	24.08
PE7	21.22	21.27	21.31	21.2667		23.84	23.83	24.1	23.9233		28.28	28.19	28	28.1567
PE8	25.48	25.52	25.61	25.5367		27.9	28.02	27.9	27.94		27.32	27.4	27.44	27.3867
PE9	26.44	26.69	26.57	26.5667		28.13	28.34	28.37	28.28		24.19	24.32	24.25	24.2533
PE10	26.6	26.77	26.96	26.7767		29.24	29.52	29.45	29.4033		24.31	24.35	24.27	24.31
PE11	26.07	25.99	25.96	26.0067		27.71	27.51	27.75	27.6567		24.74	24.8	24.7	24.7467
PE12	27.81	28.06	27.73	27.8667		29.43	29.41	28.97	29.27		26.07	26.31	26.06	26.1467
PE13	28.31	28.07	28.3	28.2267		30.01	30.06	30.16	30.0767		27.79	27.66	27.3	27.5833
PE14	27.55	27.42	27.67	27.5467		30.07	30.09	30.03	30.0633		28.67	28.83	28.83	28.7767
PE15	26.46	26.52	26.75	26.5767		27.89	28.11	28.17	28.0567		26.19	26.12	26.12	26.1433
PE16	25.74	25.78	25.56	25.6933		28.16	28	28.31	28.1567		25.49	25.62	25.45	25.52
PE17	27.29	27.56	27.56	27.47		29.75	29.33	29.51	29.53		26.08	25.94	26.06	26.0267
PE18	27.81	27.66	28.14	27.87		29.19	28.92	29.17	29.0933		24.41	24.26	24.34	24.3367
PE19	25.47	25.2	25.16	25.2767		27.53	27.93	27.71	27.7233		26.74	26.78	26.92	26.8133
PE20	25.66	25.87	25.74	25.7567		28.97	29.17	29.08	29.0733		25.56	25.38	25.33	25.4233
PE21	23.35	23.38	23.39	23.3733		26.04	26.35	26.44	26.2767		27.04	27.21	26.81	27.02
PE22	26.57	26.73	26.58	26.6267		29.13	29.28	28.97	29.1267		27.22	27.28	26.85	27.1167
PE23	25.53	25.39	25.28	25.4		28.11	27.98	28.28	28.1233		27.93	27.86	27.67	27.82
PE24	27.12	26.94	27.2	27.0867		28.42	28.38	28.44	28.4133		27.52	27.49	27.56	27.5233
PE25	26.57	26.49	26.68	26.58		29.18	29.52	28.96	29.22		26.79	26.6	26.69	26.6933
PE26	26.19	26.23	26.44	26.2867		27.67	27.93	27.74	27.78		26.75	26.52	26.26	26.51
PE27	26.14	26.1	26.22	26.1533		27.88	27.76	27.83	27.8233		28.8	28.85	28.42	28.69
PE28	25.95	26.01	26.38	26.1133		27.92	28.09	27.97	27.9933		26.46	26.29	26.28	26.3433
PE29	28.33	28.23	28.32	28.2933		30.23	30.23	30.29	30.25		28.32	28.48	28.27	28.3567
PE30	24.41	24.52	24.5	24.4767		27.52	27.87	27.89	27.76		25.2	25.04	25	25.08
