# Supplementary material for: Bioinformatics methods in biomarkers of preeclampsia and associated potential drug applications
Source: BMC Genomics. 2022 Oct 19;23:711. doi: 10.1186/s12864-022-08937-3 (PMC9580137; doi:10.1186/s12864-022-08937-3)
Supplement: Supplementary file 1 — Additional file 1: [file 12864_2022_8937_MOESM1_ESM.zip › supplementary-PCR (1)/PCR data/QPCR primer.xls]

## Sheet: Sheet1
			QPCR primer design
Gene ID	Primer number	The name of the primer	Primer sequences：5'---- 3’	Primer length	The length of the product	Tm ℃	mRNA location
NC_000012		Homo GAPDH-F	GAAGGTGAAGGTCGGAGTCAA	21	229	70	6--26
		Homo GAPDH-R	CTGGAAGATGGTGATGGGATTT	22		70.7	213-234
NM_002664		Homo PLEK-F	AGATGCCTGGGTTCGGGATA	20	103	72.3	337-356	Also known as: P47
	√	Homo PLEK-R	GGTTTCTGGCAGTCGAATGGA	21		72	419-439
NM_000230		Homo LEP-F	GCTGTGCCCATCCAAAAAGT	20	134	70.8	118-137	Also known as: LEPD, OB, OBS
	√	Homo LEP-R	CCAGGAATGAAGTCCAAACCG	21		71.3	231-251
Homo PLEK-F
Homo LEP-F
